# Supplementary material for: Induction of Oxidative Stress and Ferroptosis in Triple-Negative Breast Cancer Cells by Niclosamide via Blockade of the Function and Expression of SLC38A5 and SLC7A11
Source: Antioxidants (Basel). 2024 Feb 27;13(3):291. doi: 10.3390/antiox13030291 (PMC10967572; doi:10.3390/antiox13030291)
Supplement: Supplementary file 1 [file antioxidants-13-00291-s001.zip]

Archive with 1 entries (1 files):
- antioxidants-2868652-supplementary.pdf
